# Supplementary material for: Development of RT-PCR Assays for Simple Detection and Identification of Sabin Virus Contaminants in the Novel Oral Poliovirus Vaccines
Source: Vaccines (Basel). 2025 Jan 15;13(1):75. doi: 10.3390/vaccines13010075 (PMC11768561; doi:10.3390/vaccines13010075)
Supplement: Supplementary file 1 [file vaccines-13-00075-s001.zip]

Archive with 1 entries (1 files):
- Supplemtary Figures S1 and S2.pptx
